# Supplementary material for: Symbolic Numerical Magnitude Processing Is as Important to Arithmetic as Phonological Awareness Is to Reading
Source: PLoS One. 2016 Mar 4;11(3):e0151045. doi: 10.1371/journal.pone.0151045 (PMC4778857; doi:10.1371/journal.pone.0151045)
Supplement: S1 Dataset — (XLSX) [file pone.0151045.s001.xlsx]

## Sheet: supporting_information_study_sy
														dataset study SYMBOLIC NUMERICAL MAGNITUDE PROCESSING IS AS IMPORTANT TO ARITHMETIC AS PHONOLOGICAL AWARENESS IS TO READING
subject.nr	missing at T2	symACC3	symRT3	symRTACC3	foneemdeletie3	EMTrs3	arithmeticACC3	arithmeticRT3	arithmeticRTACC3	EMTrs4	arithmeticACC4	arithmeticRT4	arithmeticRTACC4	TTR4	RAVEN.RS	RAVEN.IQ	leeftijd3	leeftijd4	leerjaar	SES	geslacht.dummy	add3acc	add3RT	sub3acc	sub3RT	TTRplus4	TTRmin4	add4acc	add4RT	sub4acc	sub4RT
11301	0	0.94	1442.61	1534.69	12	35	0.84	6111.36	7275.43	47	0.910714	5056.74	5552.5	34	34	108	8.07	9.1	3	4	0	0.93	5466.81	0.75	6755.9	18	16	0.964286	3721.78	0.857143	6391.7
11302	0	0.97	773.47	797.392	16	35	0.91	3973.66	4366.66	44	0.946429	3491.25	3688.87	42	24	89	8.48	9.5	3	4	1	0.96	4386.76	0.86	3560.55	22	20	0.928571	3751.11	0.964286	3231.4
11303	0	0.97	1173.61	1209.91	24	46	0.96	3529.7	3676.77	57	0.964286	2040.36	2115.92	46	22	86	8.73	9.7	3	3	1	0.96	3035.44	0.96	4023.96	25	21	1	1855.76	0.928571	2224.95
11304	0	0.96	833.71	868.448	23	52	0.93	2846.63	3060.89	61	1	1420.02	1420.02	49	33	106	8.08	9.1	3	4	0	0.96	2896.26	0.89	2797	22	27	1	1355.91	1	1484.12
11305	0	0.97	811.3	836.392	20	60	1	2615.4	2615.4	72	0.964286	1579.52	1638.02	59	31	100	8.4	9.4	3	4	0	1	2601.43	1	2629.37	29	30	0.964286	1501.96	0.964286	1657.08
11306	0	1	1493.6	1493.6	19	36	0.95	3395.96	3574.69	56	0.946429	2107.56	2226.85	46	53	137	8.01	9	3	4	1	1	3240.21	0.89	3551.71	24	22	0.964286	1824.83	0.928571	2390.29
11307	0	0.85	1147.95	1350.53	21	43	0.95	4376.54	4606.88	60	0.982143	2823.24	2874.57	35	40	114	8.73	9.7	3	4	1	0.96	3978.19	0.93	4774.88	19	16	1	2623.72	0.964286	3022.76
11308	0	0.97	973.81	1003.93	26	63	0.95	3418.63	3598.56	70	1	2306.56	2306.56	39	53	133	8.77	9.8	3	4	0	0.89	3599.58	1	3237.67	18	21	1	2271.21	1	2341.91
11309	0	0.94	678.28	721.574	27	56	0.89	3532.9	3969.55	73	0.982143	1695.3	1726.12	43	41	115	8.47	9.5	3	4	0	0.89	2468	0.89	4597.79	20	23	0.964286	1588.22	1	1802.37
11310	0	0.94	802.26	853.468	15	63	0.78	6306.39	8085.12	81	0.964286	1826.58	1894.23	47	30	98	8.57	9.6	3	4	1	0.82	3813.32	0.75	8799.45	25	22	0.964286	1350.26	0.964286	2302.9
11311	0	0.99	1249.2	1261.82	24	39	0.98	4567.99	4661.21	58	0.982143	1873.32	1907.38	53	46	123	8.22	9.3	3	4	1	1	3643.25	0.96	5492.73	26	27	1	1781.32	0.964286	1965.32
11312	0	0.97	1181.19	1217.72	6	40	0.59	6898.17	11691.8	55	0.946429	3265.5	3450.34	33	15	79	8.01	9.1	3	3	1	0.68	5559.33	0.5	8237	17	16	0.964286	2929.57	0.928571	3601.43
11313	0	0.92	833.79	906.293	25	72	0.93	5387.34	5792.84	79	1	2223.91	2223.91	41	41	118	7.91	9	3	4	0	0.96	5860.96	0.89	4913.71	21	20	1	2229.52	1	2218.31
11314	0	0.88	1178.37	1339.06	23	37	0.93	6727.17	7233.52	55	1	2893.88	2893.88	35	40	114	8.25	9.3	3	4	1	0.96	6805.11	0.89	6649.24	17	18	1	2581.26	1	3206.5
11316	0	0.9	996.8	1107.56	21	42	0.9	7024.4	7804.89	43	0.964286	3902.12	4046.64	39	36	108	8.27	9.3	3	4	1	0.86	5305.68	0.93	8743.12	19	20	0.964286	3183.58	0.964286	4620.65
11317	0	0.97	827.11	852.691	14	63	0.91	1959.46	2153.25	76	1	1117.4	1117.4	61	34	108	8.08	9.1	3	2	1	0.96	1654.73	0.86	2264.19	31	30	1	1027.38	1	1207.41
11319	0	0.93	947.09	1018.38	21	60	0.96	4337.93	4518.68	70	0.964286	2129.59	2208.47	47	47	127	7.98	9.1	3	4	1	0.96	3872.58	0.96	4803.28	25	22	0.964286	2054.48	0.964286	2204.71
11320	0	0.92	740.2	804.565	25	61	1	2884.62	2884.62	69	0.964286	1722.42	1786.22	32	41	115	8.61	9.7	3	3	0	1	2705.12	1	3064.12	15	17	1	1625.31	0.928571	1819.54
11321	0	0.97	1091.23	1124.98	20	42	0.89	6698.06	7525.91	53	0.982143	2316.25	2358.37	37	39	115	8.23	9.3	3	4	1	0.96	5637.74	0.82	7758.38	19	18	1	2170.74	0.964286	2461.77
11323	0	0.9	922.45	1024.94	22	47	0.97	5687.79	5863.7	56	1	3127.01	3127.01	38	38	111	8.44	9.5	3	4	1	0.93	4710.29	1	6665.28	21	17	1	2624.14	1	3629.88
11324	0	0.99	1250.11	1262.74	9	29	0.95	7796.45	8206.79	38	0.946429	4109.2	4341.79	33	38	119	7.78	8.8	3	4	1	0.96	5798.93	0.93	9793.96	17	16	0.964286	3343.88	0.928571	4874.52
11325	0	0.96	1088.35	1133.7	14	42	0.95	4762.71	5013.38	61	0.928571	2572.19	2770.05	42	35	106	8.66	9.7	3	4	1	0.96	3849.96	0.93	5675.46	20	22	0.928571	2707.1	0.928571	2437.27
11326	0	0.96	1083.9	1129.06	14	42	0.98	4551.54	4644.43	58	1	2724.24	2724.24	40	23	91	8.32	9.3	3		1	0.96	3320.12	1	5782.96	20	20	1	2592.12	1	2856.36
11327	0	0.93	949.72	1021.2	26	61	0.84	5083.42	6051.69	70	0.892857	2789.07	3123.76	34	35	109	8.18	9.2	3	3	1	0.89	3336.2	0.79	6830.64	19	15	0.928571	2008.91	0.857143	3569.22
11328	0	0.92	735.21	799.141	26	54	1	2200.42	2200.42	70	1	1556.54	1556.54	58	43	118	8.34	9.4	3	3	0	1	2315.76	1	2085.08	28	30	1	1286.43	1	1826.65
11329	0	1	734.19	734.19	25	57	0.95	2174.23	2288.66	66	0.982143	1506.21	1533.59	54	43	118	8.34	9.4	3	3	0	0.93	1855.75	0.96	2492.7	30	24	1	1237.32	0.964286	1775.09
11330	0	0.96	1011.1	1053.23	26	63	0.95	6052.3	6370.84	78	0.928571	4055.09	4367.02	38	32	105	8.01	9.1	3	2	1	0.96	5418.11	0.93	6686.48	21	17	0.928571	3333.3	0.928571	4776.88
12301	0	0.96	867.75	903.906	21	57	0.95	1394.63	1468.03	73	0.964286	1350.05	1400.05	46	36	108	8.62	9.7	3	4	0	0.96	1463.5	0.93	1325.75	22	24	1	1193.04	0.928571	1507.05
12302	0	0.93	910.4	978.925	7	42	0.89	2763.56	3105.12	64	0.946429	1721.68	1819.14	49	33	106	7.9	9	3	4	0	0.89	2579.39	0.89	2947.73	25	24	0.928571	1658.36	0.964286	1785
12303	0	0.96	857.3	893.021	22	48	0.71	3790.33	5338.49	56	0.982143	2436.87	2481.17	39	38	111	8.46	9.5	3	3	0	0.96	3557.24	0.46	4023.42	20	19	1	2367.52	0.964286	2506.21
12304	0	0.93	615.81	662.161	28	61	0.84	2071.58	2466.17	68	0.982143	1811.23	1844.16	49	42	117	8.53	9.6	3	4	0	0.89	1970.15	0.79	2173	24	25	0.964286	1522.92	1	2099.55
12305	0	0.97	1153.91	1189.6	11	28	0.77	7063.38	9173.22	37	0.964286	6223.66	6454.17	25	29	100	8.16	9.2	3	4	1	0.86	4476.58	0.68	9650.17	14	11	0.964286	5111.74	0.964286	7335.58
12306	0	0.93	851.48	915.57	28	52	0.93	2440.07	2623.73	61	0.964286	2045.55	2121.31	50	42	117	8.34	9.3	3	4	1	0.96	2234.62	0.89	2645.52	26	24	0.964286	1862.31	0.964286	2228.79
12307	0	0.97	766.34	790.041	19	61	0.95	2133.32	2245.6	62	0.964286	1528.2	1584.8	49	30	102	8.06	10.1	3	3	1	0.96	2122.85	0.93	2143.78	24	25	0.928571	1123.36	1	1933.04
12308	0	0.97	871.09	898.031	16	29	0.97	3889.1	4009.38	40	1	2587.17	2587.17	35	40	114	8.22	9.3	3	4	0	1	3942.57	0.93	3835.63	20	15	1	2462.15	1	2712.19
12309	0	0.92	799.26	868.761	14	36	0.98	2114.58	2157.73	46	0.982143	1695.07	1725.89	48	47	124	8.49	9.5	3	4	0	1	1786.3	0.96	2442.86	26	22	0.964286	1233.5	1	2156.64
12310	0	0.94	836.74	890.149	16	32	0.93	5390.1	5795.81	39	0.982143	3386.54	3448.12	35	23	91	7.81	8.8	3	4	0	0.93	5212.52	0.93	5567.68	18	17	1	2970.36	0.964286	3802.73
12313	0	0.93	1120.75	1205.11	22	58	0.89	3641.81	4091.92	75	0.964286	1794.77	1861.25	49	38	111	8.46	9.5	3	4	1	0.96	3620	0.82	3663.62	24	25	0.964286	1622.09	0.964286	1967.46
12314	0	0.93	679.46	730.602	27	42	1	2214.69	2214.69	46	1	1973.28	1973.28	44	41	115	8.41	9.4	3	4	0	1	2137.71	1	2291.68	23	21	1	1757	1	2189.56
12315	0	0.97	1053.86	1086.45	18	54	0.86	2669.34	3103.88	65	0.982143	2828.26	2879.69	37	42	125	7.82	8.8	3	4	0	1	2378.73	0.71	2959.94	21	16	0.964286	2569.48	1	3087.05
13301	0	0.85	1522.92	1791.67	23	51	0.93	4710.11	5064.63	63	0.964286	2886.9	2993.82	48	26	92	8.18	9.3	3	4	1	0.93	4743.64	0.93	4676.58	25	23	1	2341.75	0.928571	3432.04
13302	0	0.9	822.06	913.4	16	45	0.91	3589.93	3944.98	51	0.964286	1978	2051.26	44	33	106	7.99	9.1	3	3	1	0.89	3535.77	0.93	3644.09	22	22	1	1757.09	0.928571	2198.91
13303	0	0.96	766.87	798.823	22	56	0.91	2450.61	2692.98	64	0.982143	1589.04	1617.93	57	36	111	7.95	9.1	3	4	1	0.86	1994.64	0.96	2906.58	29	28	1	1538.86	0.964286	1639.22
13304	0	0.92	860.58	935.413	18	27	0.95	2731.65	2875.42	42	1	2259.77	2259.77	41	38	111	8.41	9.5	3	3	0	0.96	2356.71	0.93	3106.59	23	18	1	1736.17	1	2783.36
13305	0	0.74	1207.47	1631.72	9	52	0.86	2164.42	2516.77	57	1	1862.97	1862.97	42	29	97	8.24	9.3	3	4	0	0.96	2122.58	0.75	2206.25	23	19	1	1626.65	1	2099.28
13306	0	0.97	852.04	878.392	21	51	0.86	3668.76	4266	67	0.982143	2411.56	2455.41	49	28	95	8.51	9.6	3	4	1	0.89	3101.95	0.82	4235.57	27	22	0.964286	1979.04	1	2844.08
13307	0	0.96	802.55	835.99	24	62	0.81	3595.67	4439.1	66	1	2852.2	2852.2	42	38	114	8.06	9.2	3	4	1	0.93	2111.55	0.68	5079.78	20	22	1	2325.36	1	3379.04
13308	0	0.93	771.67	829.753	19	67	0.9	2315.1	2572.33	70	1	1657.74	1657.74	49	39	112	8.71	9.8	3	4	1	0.86	2274.15	0.93	2356.05	26	23	1	1713.29	1	1602.18
13309	0	0.96	937.29	976.344	20	44	0.82	2689.64	3280.05	45	1	1953.37	1953.37	40	37	112	7.94	9.1	3	4	1	0.93	2561.43	0.71	2817.84	22	18	1	1800.19	1	2106.54
13311	0	0.99	743.15	750.657	1	44	0.93	4122.96	4433.29	58	0.964286	1999.58	2073.64	52	30	98	8.56	9.7	3	4	0	1	3818.44	0.86	4427.48	25	27	1	1791.96	0.928571	2207.21
13312	0	0.93	907.21	975.495	20	57	0.91	3400.65	3736.98	66	0.857143	2285.95	2666.94	41	35	106	8.36	9.4	3	4	1	0.89	3482.57	0.93	3318.73	22	19	0.892857	2281.77	0.821429	2290.12
13313	0	0.94	667.71	710.33	9	39	0.95	2929.28	3083.45	50	0.982143	2411.66	2455.51	40	33	103	8.26	10.3	3	4	1	0.96	2215.56	0.93	3643	22	18	1	1874.85	0.964286	2948.47
13314	0	0.97	1008.76	1039.96	22	67	0.97	3515.65	3624.38	86	1	2401.69	2401.69	46	26	100	7.8	8.9	3	4	1	0.93	3988.62	1	3042.68	24	22	1	2019.33	1	2784.04
13315	0	0.99	1057.11	1067.79	25	66	0.97	5599.96	5773.15	68	0.982143	3104.83	3161.28	41	25	94	8.2	9.3	3	4	1	1	5928.41	0.93	5271.5	21	20	0.964286	3394.35	1	2815.32
13316	0	0.99	881.31	890.212	14	41	0.95	3167.27	3333.97	59	1	1744.89	1744.89	48	42	125	7.83	8.9	3	4	1	0.96	3350.17	0.93	2984.36	23	25	1	1759.26	1	1730.52
13317	0	0.93	889.4	956.344	23	46	0.9	2667.74	2964.16	57	1	2728.87	2728.87	37	20	86	7.99	9.1	3	4	0	0.93	2554.48	0.86	2781	18	19	1	2774.28	1	2683.45
13318	0	0.92	894.17	971.924	16	44	0.86	3500.47	4070.31	60	0.982143	2775.59	2826.05	38	40	117	7.84	8.9	3	4	1	0.93	3570.14	0.79	3430.79	20	18	0.964286	2229.25	1	3321.93
13319	0	0.94	1212.29	1289.67	17	38	0.88	5365.81	6097.51	58	0.928571	4000.35	4308.07	26	36	116	7.73	8.8	3	4	0	1	4639.82	0.75	6091.8	14	12	0.928571	3836.41	0.928571	4164.29
13320	0	0.96	811.96	845.792	6	51	0.95	2663.7	2803.89	61	0.946429	1883.34	1989.94	45	27	94	8.67	9.8	3	4	1	1	2730.04	0.89	2597.36	22	23	1	1784.95	0.892857	1981.73
13321	0	0.99	862.79	871.505	20	54	0.93	3753.57	4036.1	65	0.964286	2641.96	2739.81	37	33	103	8.65	9.8	3	3	1	0.96	3168.14	0.89	4339	19	18	0.964286	2010.82	0.964286	3273.11
13322	0	0.93	883.67	950.183	17	44	0.9	2288.29	2542.54	67	0.946429	2130.41	2251	47	27	94	8.34	9.5	3	3	0	0.93	2381.35	0.86	2195.22	25	22	0.928571	1889.95	0.964286	2370.88
13323	0	0.99	881.08	889.98	25	58	0.93	3951.59	4249.02	78	0.857143	2540.44	2963.85	39	30	98	8.32	9.3	3	4	1	0.96	3074.68	0.89	4828.5	21	18	0.857143	1923.28	0.857143	3157.61
13324	0	0.92	1044.61	1135.45	18	62	0.86	3086.5	3588.95	74	1	1801.01	1801.01	51	21	88	7.98	9	3	4	1	0.89	3562.04	0.82	2610.95	26	25	1	1399.71	1	2202.3
13325	0	0.94	941.87	1001.99	22	57	0.88	3952.04	4490.95	64	0.982143	2629.64	2677.46	39	32	105	8.27	9.3	3	3	0	0.86	4236.7	0.89	3667.38	21	18	1	2248.2	0.964286	3011.09
13327	0	0.92	574.88	624.87	26	71	0.98	1255.71	1281.34	81	1	1170.47	1170.47	56	39	112	8.7	9.7	3	4	1	1	1172.86	0.96	1338.55	29	27	1	996.08	1	1344.87
13328	0	0.94	979.38	1041.89	7	25	0.86	3451.32	4013.16	41	0.928571	2413.39	2599.04	46	29	100	8.21	9.2	3	4	1	0.96	3320.88	0.75	3581.75	24	22	1	1820.53	0.857143	3006.26
13329	0	0.94	921.26	980.064	21	35	0.93	3299.15	3547.47						40	114	8.55		3	4	0	0.93	3131.6	0.93	3466.69	22	20
11315	1	0.97	1182.2	1218.76	18	27	0.98	6425.17	6556.3						40	122	7.74	8.8	3	4	1	1	5164.19	0.96	7686.15	18	18	0.964286	3269.38
11322	1	0.92	1689.33	1836.23	6	52	0.93	8313.87	8939.65						37	109	8.4		3	4	1	0.96	6210.04	0.89	10417.7	15	18	1	3082.11	0.964286	5457.19
12311	1	0.93	963.49	1036.01	19	30	0.7	5758.5	8226.43						23	91	8.13		3	4	1	0.79	6111.35	0.61	5405.64
12312	1	0.92	846.94	920.587	17	29	0.9	3045.71	3384.12						35	106	8.3	9.3	3	4	0	0.93	1770.37	0.86	4321.05	18	18	0.964286	1805.96
13310	1	0.92	919.29	999.228	24	49	0.88	2919.35	3317.44						33	106	7.86		3	4	0	0.89	2834.44	0.86	3004.25
13326	1	0.96	723.94	754.104	22	45	0.97	2072.94	2137.05						42	117	8.65		3	3	1	0.93	2013.05	1	2132.83
13330	1	0.92	773.91	841.207	19	18	0.9	6335.41	7039.34	32	0.928571	2544.4	2740.12	37	42	125	7.9	8.9	3	3	0	0.79	6932.4	1	5738.42	21	16	1	2385.29	0.857143	2703.5
